# Supplementary material for: Potentially Suitable Habitat for the Pest Histia rhodope Based on Its Host Plant Bischofia polycarpa and Climatic Factors in China
Source: Insects. 2025 Jun 13;16(6):627. doi: 10.3390/insects16060627 (PMC12194395; doi:10.3390/insects16060627)
Supplement: Supplementary file 1 [file insects-16-00627-s001.zip]

Archive with 3 entries (3 files):
- Figures S1-S2.pdf
- Tables S1-S2 Original distribution data of Histia rhodope and Bischofia polycarpa.xlsx
- Tables S3-S6.pdf
