# Supplementary material for: Potentially Suitable Habitat for the Pest Histia rhodope Based on Its Host Plant Bischofia polycarpa and Climatic Factors in China
Source: Insects. 2025 Jun 13;16(6):627. doi: 10.3390/insects16060627 (PMC12194395; doi:10.3390/insects16060627)
Supplement: Supplementary file 1 [file insects-16-00627-s001.zip › Tables S1-S2 Original distribution data of Histia rhodope and Bischofia polycarpa.xlsx]

## Sheet: Table S1 Histia rhodope
	species	longitude	latitude
1	Histia rhodope	114.355	30.4739
2	Histia rhodope	118.177	26.6492
3	Histia rhodope	117.755	28.9416
4	Histia rhodope	120.811	30.6611
5	Histia rhodope	117.171	31.7371
6	Histia rhodope	118.556	31.6728
7	Histia rhodope	120.574	31.3048
8	Histia rhodope	121.336	31.034
9	Histia rhodope	121.356	31.148
10	Histia rhodope	121.047	31.3246
11	Histia rhodope	121.408	31.6219
12	Histia rhodope	121.26	31.7639
13	Histia rhodope	121.373	31.6869
14	Histia rhodope	120.495	30.7348
15	Histia rhodope	121.204	31.8667
16	Histia rhodope	121.02	31.3548
17	Histia rhodope	120.919	31.1578
18	Histia rhodope	117.269	31.8838
19	Histia rhodope	117.312	31.7902
20	Histia rhodope	108.384	30.802
21	Histia rhodope	118.879	28.962
22	Histia rhodope	118.868	32.0782
23	Histia rhodope	119.038	31.6145
24	Histia rhodope	121.649	31.1868
25	Histia rhodope	121.481	30.9999
26	Histia rhodope	121.408	31.0893
27	Histia rhodope	120.581	31.3135
28	Histia rhodope	121.293	31.4055
29	Histia rhodope	116.01	26.4638
30	Histia rhodope	117.334	33.309
31	Histia rhodope	120.621	31.0849
32	Histia rhodope	121.684	30.8649
33	Histia rhodope	106.238	29.5295
34	Histia rhodope	106.213	29.5822
35	Histia rhodope	106.225	29.5848
36	Histia rhodope	106.202	29.577
37	Histia rhodope	106.232	29.5688
38	Histia rhodope	114.048	32.968
39	Histia rhodope	114.088	35.1299
40	Histia rhodope	114.068	32.1174
41	Histia rhodope	114.126	32.1637
42	Histia rhodope	114.062	33.5968
43	Histia rhodope	114.022	33.57
44	Histia rhodope	113.989	33.6017
45	Histia rhodope	117.648	26.2782
46	Histia rhodope	119.476	32.232
47	Histia rhodope	119.41	32.1834
48	Histia rhodope	119.394	32.1947
49	Histia rhodope	108.377	22.8534
50	Histia rhodope	117.196	34.2863
51	Histia rhodope	117.206	34.3207
52	Histia rhodope	117.15	34.2524
53	Histia rhodope	117.272	34.265
54	Histia rhodope	117.195	34.2761
55	Histia rhodope	117.146	34.2636
56	Histia rhodope	117.27	34.2808
57	Histia rhodope	117.297	31.7819
58	Histia rhodope	119.552	32.1412
59	Histia rhodope	121.534	31.2026
60	Histia rhodope	121.41	31.2732
61	Histia rhodope	121.498	31.1998
62	Histia rhodope	121.741	31.0187
63	Histia rhodope	112.432	34.5968
64	Histia rhodope	112.25	30.3197
65	Histia rhodope	112.265	30.3151
66	Histia rhodope	120.698	31.7011
67	Histia rhodope	118.785	30.9504
68	Histia rhodope	121.142	30.0276
69	Histia rhodope	120.704	30.4928
70	Histia rhodope	116.791	33.9454
71	Histia rhodope	116.793	33.9696
72	Histia rhodope	115.642	34.4003
73	Histia rhodope	121.639	29.8364
74	Histia rhodope	121.809	30.9867
75	Histia rhodope	121.191	31.0142
76	Histia rhodope	118.34	32.2717
77	Histia rhodope	119.345	26.017
78	Histia rhodope	119.348	26.0199
79	Histia rhodope	115.597	32.6575
80	Histia rhodope	121	24
81	Histia rhodope	121.1	25
82	Histia rhodope	114.1	22.4
83	Histia rhodope	120.203	33.3761
84	Histia rhodope	120.21	33.3787
85	Histia rhodope	120.155	33.3878
86	Histia rhodope	120.141	33.3373
87	Histia rhodope	120.129	33.3939
88	Histia rhodope	120.151	33.3321
89	Histia rhodope	120.707	28.0056
90	Histia rhodope	117.566	34.84
91	Histia rhodope	117.574	34.8328
92	Histia rhodope	117.574	34.862
93	Histia rhodope	118.3	33.9783
94	Histia rhodope	120.708	28.0069
95	Histia rhodope	119.346	26.1
96	Histia rhodope	115.829	28.5477
97	Histia rhodope	114.345	30.5355
98	Histia rhodope	112.808	23.388
99	Histia rhodope	110.484	26.8726
100	Histia rhodope	112.996	28.2102
101	Histia rhodope	113.041	28.3026
102	Histia rhodope	113.163	33.7907
103	Histia rhodope	102.727	24.9284
104	Histia rhodope	102.705	25.0672
105	Histia rhodope	102.738	24.2905
106	Histia rhodope	108.377	30.836
107	Histia rhodope	118.78	30.9506
108	Histia rhodope	106.066	29.8394
109	Histia rhodope	106.291	30.3381
110	Histia rhodope	109.386	24.3098
111	Histia rhodope	108.768	32.7375
112	Histia rhodope	106.646	32.8196
113	Histia rhodope	112.133	32.048
114	Histia rhodope	111.311	27.0011
115	Histia rhodope	118.116	27.3423
116	Histia rhodope	113.599	24.7989
117	Histia rhodope	116.779	25.7095
118	Histia rhodope	118.776	34.5326
119	Histia rhodope	117.991	34.3417
120	Histia rhodope	119.053	33.5617
121	Histia rhodope	120.321	30.3067

## Sheet: Table S2 Bischofia polycarpa 
	species	longitude	latitude
1	Bischofia polycarpa	101.568	21.4758
2	Bischofia polycarpa	99.1626	25.1162
3	Bischofia polycarpa	118.974	32.0847
4	Bischofia polycarpa	114.565	24.6231
5	Bischofia polycarpa	115.8	25.5909
6	Bischofia polycarpa	115.81	25.6188
7	Bischofia polycarpa	117.37	24.52
8	Bischofia polycarpa	110.2	25.23
9	Bischofia polycarpa	121.22	31.03
10	Bischofia polycarpa	103.62	31
11	Bischofia polycarpa	106.4	29.8
12	Bischofia polycarpa	100.8	22.02
13	Bischofia polycarpa	116.35	30.85
14	Bischofia polycarpa	118.18	29.78
15	Bischofia polycarpa	114.27	26.72
16	Bischofia polycarpa	100.8	22.02
17	Bischofia polycarpa	110.2	25.23
18	Bischofia polycarpa	117.37	24.52
19	Bischofia polycarpa	113.27	24.78
20	Bischofia polycarpa	114.3	30.57
21	Bischofia polycarpa	117.3	24.37
22	Bischofia polycarpa	110.2	25.23
23	Bischofia polycarpa	110.33	31.05
24	Bischofia polycarpa	118.53	27.92
25	Bischofia polycarpa	112.88	30.42
26	Bischofia polycarpa	117.37	24.52
27	Bischofia polycarpa	110.33	31.05
28	Bischofia polycarpa	109.88	31.08
29	Bischofia polycarpa	116.32	26.83
30	Bischofia polycarpa	120.95	28.13
31	Bischofia polycarpa	116.83	26.83
32	Bischofia polycarpa	109.13	26.23
33	Bischofia polycarpa	113.27	24.78
34	Bischofia polycarpa	109.13	26.23
35	Bischofia polycarpa	103.47	30.42
36	Bischofia polycarpa	112.88	30.42
37	Bischofia polycarpa	109.02	28.47
38	Bischofia polycarpa	113.27	24.78
39	Bischofia polycarpa	112.38	24.78
40	Bischofia polycarpa	109.13	26.23
41	Bischofia polycarpa	114.27	26.72
42	Bischofia polycarpa	112.73	27.25
43	Bischofia polycarpa	116.32	26.83
44	Bischofia polycarpa	110.33	31.05
45	Bischofia polycarpa	106.4	29.8
46	Bischofia polycarpa	109.13	26.23
47	Bischofia polycarpa	116.35	25.83
48	Bischofia polycarpa	117.22	28.28
49	Bischofia polycarpa	114.57	29.03
50	Bischofia polycarpa	109.13	26.23
51	Bischofia polycarpa	116.03	25.88
52	Bischofia polycarpa	110.33	31.05
53	Bischofia polycarpa	109.13	26.23
54	Bischofia polycarpa	113.27	24.78
55	Bischofia polycarpa	110.75	31.35
56	Bischofia polycarpa	106.4	29.8
57	Bischofia polycarpa	103.47	30.42
58	Bischofia polycarpa	106.75	25.43
59	Bischofia polycarpa	112.73	27.25
60	Bischofia polycarpa	114.53	32.2
61	Bischofia polycarpa	115.4	31.8
62	Bischofia polycarpa	112.88	30.42
63	Bischofia polycarpa	118.43	29.87
64	Bischofia polycarpa	110.75	31.35
65	Bischofia polycarpa	105.47	25.12
66	Bischofia polycarpa	110.33	31.05
67	Bischofia polycarpa	118.43	29.87
68	Bischofia polycarpa	118.18	29.78
69	Bischofia polycarpa	115.4	31.8
70	Bischofia polycarpa	114.87	31.63
71	Bischofia polycarpa	106.1	25.17
72	Bischofia polycarpa	113.27	24.78
73	Bischofia polycarpa	105.33	30.1
74	Bischofia polycarpa	117.25	29.37
75	Bischofia polycarpa	112.88	30.42
76	Bischofia polycarpa	111.58	25.18
77	Bischofia polycarpa	114.13	24.35
78	Bischofia polycarpa	110.33	31.05
79	Bischofia polycarpa	118.85	31.95
80	Bischofia polycarpa	110.87	34.52
81	Bischofia polycarpa	115.4	31.8
82	Bischofia polycarpa	109.59	25.64
83	Bischofia polycarpa	112.95	25.4
84	Bischofia polycarpa	115.4	31.8
85	Bischofia polycarpa	113.4	32.37
86	Bischofia polycarpa	118.03	27.77
87	Bischofia polycarpa	109.59	25.64
88	Bischofia polycarpa	117.3	24.37
89	Bischofia polycarpa	109.13	26.23
90	Bischofia polycarpa	105.47	25.12
91	Bischofia polycarpa	117.37	24.52
92	Bischofia polycarpa	109.88	31.08
93	Bischofia polycarpa	112.95	25.4
94	Bischofia polycarpa	117.57	28.95
95	Bischofia polycarpa	110.28	25.25
96	Bischofia polycarpa	109.02	28.47
97	Bischofia polycarpa	112.88	30.42
98	Bischofia polycarpa	109.02	28.47
99	Bischofia polycarpa	117.17	26.9
100	Bischofia polycarpa	111.58	25.18
101	Bischofia polycarpa	116.03	25.88
102	Bischofia polycarpa	117.25	29.37
103	Bischofia polycarpa	112.88	30.42
104	Bischofia polycarpa	116.32	26.83
105	Bischofia polycarpa	109.43	29.47
106	Bischofia polycarpa	116.83	26.83
107	Bischofia polycarpa	112.73	27.25
108	Bischofia polycarpa	116.35	25.83
109	Bischofia polycarpa	118.03	27.77
110	Bischofia polycarpa	110.2	25.23
111	Bischofia polycarpa	113.27	24.78
112	Bischofia polycarpa	117.48	30.65
113	Bischofia polycarpa	113.27	24.78
114	Bischofia polycarpa	109.13	26.23
115	Bischofia polycarpa	99.46	22.25
116	Bischofia polycarpa	116.03	25.88
117	Bischofia polycarpa	116.32	26.83
118	Bischofia polycarpa	120.13	30.27
119	Bischofia polycarpa	114.27	26.72
120	Bischofia polycarpa	106.4	29.8
121	Bischofia polycarpa	100.8	22.02
122	Bischofia polycarpa	113.4	24.18
123	Bischofia polycarpa	100.8	22.02
124	Bischofia polycarpa	114.13	24.35
125	Bischofia polycarpa	110.75	31.35
126	Bischofia polycarpa	109.43	29.47
127	Bischofia polycarpa	105.33	30.1
128	Bischofia polycarpa	112.88	30.42
129	Bischofia polycarpa	117.57	28.95
130	Bischofia polycarpa	112.73	27.25
131	Bischofia polycarpa	112.95	25.4
132	Bischofia polycarpa	114.87	31.63
133	Bischofia polycarpa	109.12	22.32
134	Bischofia polycarpa	114.87	31.63
135	Bischofia polycarpa	116.03	25.88
136	Bischofia polycarpa	120.95	28.13
137	Bischofia polycarpa	116.32	26.83
138	Bischofia polycarpa	113.977	22.2397
139	Bischofia polycarpa	110.246	20.0155
140	Bischofia polycarpa	100.789	22.0048
141	Bischofia polycarpa	101.584	21.7278
142	Bischofia polycarpa	112.633	24.4833
143	Bischofia polycarpa	119.436	30.3538
144	Bischofia polycarpa	116.02	25.88
145	Bischofia polycarpa	109.83	27.2
146	Bischofia polycarpa	118.03	27.75
147	Bischofia polycarpa	110.35	25.17
148	Bischofia polycarpa	120.17	30.27
149	Bischofia polycarpa	117.57	28.94
150	Bischofia polycarpa	118.12	27.33
151	Bischofia polycarpa	119.33	29.48
152	Bischofia polycarpa	109.72	30.6
153	Bischofia polycarpa	119.33	29.48
154	Bischofia polycarpa	116.32	26.83
155	Bischofia polycarpa	110.34	31.04
156	Bischofia polycarpa	109.87	31.11
157	Bischofia polycarpa	114.51	35.06
158	Bischofia polycarpa	109.02	32.68
159	Bischofia polycarpa	118.18	26.64
160	Bischofia polycarpa	116.52	27.21
161	Bischofia polycarpa	116.52	27.21
162	Bischofia polycarpa	110.78	31.33
163	Bischofia polycarpa	114.41	29.01
164	Bischofia polycarpa	110.87	30.22
165	Bischofia polycarpa	113.18	24.81
166	Bischofia polycarpa	112.564	24.6842
167	Bischofia polycarpa	110.55	25.3117
168	Bischofia polycarpa	110.5	31.08
169	Bischofia polycarpa	112.377	24.7807
170	Bischofia polycarpa	113.184	24.8138
171	Bischofia polycarpa	104.031	30.4449
172	Bischofia polycarpa	113.988	24.399
173	Bischofia polycarpa	113.415	24.186
174	Bischofia polycarpa	112.949	25.4
175	Bischofia polycarpa	112.626	24.4667
176	Bischofia polycarpa	113.415	24.186
177	Bischofia polycarpa	112.949	25.4
178	Bischofia polycarpa	112.465	23.0477
179	Bischofia polycarpa	113.415	24.186
180	Bischofia polycarpa	109.021	28.4715
181	Bischofia polycarpa	120.375	27.6435
182	Bischofia polycarpa	112.626	24.4667
183	Bischofia polycarpa	111.261	30.9666
184	Bischofia polycarpa	119.916	28.4518
185	Bischofia polycarpa	111.261	30.9666
186	Bischofia polycarpa	112.465	23.0477
187	Bischofia polycarpa	119.916	28.4518
188	Bischofia polycarpa	111.261	30.9666
189	Bischofia polycarpa	117.176	26.9002
190	Bischofia polycarpa	104.011	28.6727
191	Bischofia polycarpa	113.184	24.8138
192	Bischofia polycarpa	120.297	23.1749
193	Bischofia polycarpa	111.261	30.9666
194	Bischofia polycarpa	111.261	30.9666
195	Bischofia polycarpa	104.011	28.6727
196	Bischofia polycarpa	112.73	27.2439
197	Bischofia polycarpa	111.261	30.9666
198	Bischofia polycarpa	104.011	28.6727
199	Bischofia polycarpa	113.988	24.399
200	Bischofia polycarpa	112.626	24.4667
201	Bischofia polycarpa	120.375	27.6435
202	Bischofia polycarpa	112.377	24.7807
203	Bischofia polycarpa	113.988	24.399
204	Bischofia polycarpa	116.027	25.8856
205	Bischofia polycarpa	116.027	25.8856
206	Bischofia polycarpa	110.051	25.2551
207	Bischofia polycarpa	110.051	25.2551
208	Bischofia polycarpa	116.027	25.8856
209	Bischofia polycarpa	111.296	23.4904
210	Bischofia polycarpa	110.051	25.2551
211	Bischofia polycarpa	113.184	24.8138
212	Bischofia polycarpa	111.01	25.8979
213	Bischofia polycarpa	113.988	24.399
214	Bischofia polycarpa	111.296	23.4904
215	Bischofia polycarpa	116.027	25.8856
216	Bischofia polycarpa	112.949	25.4
217	Bischofia polycarpa	111.841	26.5801
218	Bischofia polycarpa	112.465	23.0477
219	Bischofia polycarpa	110.051	25.2551
220	Bischofia polycarpa	110.051	25.2551
221	Bischofia polycarpa	110.051	25.2551
222	Bischofia polycarpa	113.415	24.186
223	Bischofia polycarpa	112.949	25.4
224	Bischofia polycarpa	109.029	32.6848
225	Bischofia polycarpa	109.029	32.6848
226	Bischofia polycarpa	109.029	32.6848
227	Bischofia polycarpa	104.089	30.7106
228	Bischofia polycarpa	104.089	30.7106
229	Bischofia polycarpa	114.316	30.5539
230	Bischofia polycarpa	110.341	31.0423
231	Bischofia polycarpa	115.113	29.8322
232	Bischofia polycarpa	110.051	25.2551
233	Bischofia polycarpa	111.902	23.2884
234	Bischofia polycarpa	109.727	30.6019
235	Bischofia polycarpa	112.756	23.1017
236	Bischofia polycarpa	109.851	29.0014
237	Bischofia polycarpa	114.316	30.5539
238	Bischofia polycarpa	110.871	30.2222
239	Bischofia polycarpa	114.316	30.5539
240	Bischofia polycarpa	112.199	23.9327
241	Bischofia polycarpa	109.479	30.295
242	Bischofia polycarpa	112.409	29.3712
243	Bischofia polycarpa	110.341	31.0423
244	Bischofia polycarpa	102.727	24.9284
245	Bischofia polycarpa	102.705	25.0672
246	Bischofia polycarpa	102.738	24.2905
247	Bischofia polycarpa	108.377	30.836
248	Bischofia polycarpa	118.78	30.9506
249	Bischofia polycarpa	114.355	30.4739
250	Bischofia polycarpa	118.177	26.6492
251	Bischofia polycarpa	117.755	28.9416
252	Bischofia polycarpa	120.811	30.6611
253	Bischofia polycarpa	117.171	31.7371
254	Bischofia polycarpa	118.556	31.6728
255	Bischofia polycarpa	120.574	31.3048
256	Bischofia polycarpa	121.336	31.034
257	Bischofia polycarpa	121.356	31.148
258	Bischofia polycarpa	121.408	31.6219
259	Bischofia polycarpa	121.26	31.7639
260	Bischofia polycarpa	121.373	31.6869
261	Bischofia polycarpa	120.495	30.7348
262	Bischofia polycarpa	121.204	31.8667
263	Bischofia polycarpa	121.02	31.3548
264	Bischofia polycarpa	120.919	31.1578
265	Bischofia polycarpa	117.269	31.8838
266	Bischofia polycarpa	108.395	30.7571
267	Bischofia polycarpa	108.384	30.802
268	Bischofia polycarpa	118.879	28.962
269	Bischofia polycarpa	118.868	32.0782
270	Bischofia polycarpa	119.038	31.6145
271	Bischofia polycarpa	121.649	31.1868
272	Bischofia polycarpa	121.481	30.9999
273	Bischofia polycarpa	121.408	31.0893
274	Bischofia polycarpa	121.293	31.4055
275	Bischofia polycarpa	116.01	26.4638
276	Bischofia polycarpa	117.334	33.309
277	Bischofia polycarpa	120.621	31.0849
278	Bischofia polycarpa	121.684	30.8649
279	Bischofia polycarpa	106.238	29.5295
280	Bischofia polycarpa	106.202	29.577
281	Bischofia polycarpa	106.237	29.6515
282	Bischofia polycarpa	114.048	32.968
283	Bischofia polycarpa	114.088	35.1299
284	Bischofia polycarpa	114.068	32.1174
285	Bischofia polycarpa	114.126	32.1637
286	Bischofia polycarpa	114.022	33.57
287	Bischofia polycarpa	117.648	26.2782
288	Bischofia polycarpa	119.476	32.232
289	Bischofia polycarpa	119.394	32.1947
290	Bischofia polycarpa	117.218	34.2121
291	Bischofia polycarpa	108.377	22.8534
292	Bischofia polycarpa	117.196	34.2863
293	Bischofia polycarpa	117.206	34.3207
294	Bischofia polycarpa	117.146	34.2636
295	Bischofia polycarpa	117.27	34.2808
296	Bischofia polycarpa	117.297	31.7819
297	Bischofia polycarpa	119.552	32.1412
298	Bischofia polycarpa	121.41	31.2732
299	Bischofia polycarpa	121.498	31.1998
300	Bischofia polycarpa	121.741	31.0187
301	Bischofia polycarpa	112.432	34.5968
302	Bischofia polycarpa	112.265	30.3151
303	Bischofia polycarpa	120.698	31.7011
304	Bischofia polycarpa	118.785	30.9504
305	Bischofia polycarpa	121.142	30.0276
306	Bischofia polycarpa	120.704	30.4928
307	Bischofia polycarpa	116.793	33.9696
308	Bischofia polycarpa	115.642	34.4003
309	Bischofia polycarpa	121.639	29.8364
310	Bischofia polycarpa	121.809	30.9867
311	Bischofia polycarpa	121.191	31.0142
312	Bischofia polycarpa	118.34	32.2717
313	Bischofia polycarpa	119.345	26.017
314	Bischofia polycarpa	115.597	32.6575
315	Bischofia polycarpa	121.1	25
316	Bischofia polycarpa	114.1	22.4
317	Bischofia polycarpa	120.21	33.3787
318	Bischofia polycarpa	120.129	33.3939
319	Bischofia polycarpa	120.151	33.3321
320	Bischofia polycarpa	120.707	28.0056
321	Bischofia polycarpa	117.574	34.862
322	Bischofia polycarpa	118.3	33.9783
323	Bischofia polycarpa	120.708	28.0069
324	Bischofia polycarpa	119.346	26.1
325	Bischofia polycarpa	115.829	28.5477
326	Bischofia polycarpa	114.345	30.5355
327	Bischofia polycarpa	112.808	23.388
328	Bischofia polycarpa	110.484	26.8726
329	Bischofia polycarpa	112.996	28.2102
330	Bischofia polycarpa	113.041	28.3026
331	Bischofia polycarpa	113.163	33.7907
332	Bischofia polycarpa	102.727	24.9284
333	Bischofia polycarpa	102.705	25.0672
334	Bischofia polycarpa	102.738	24.2905
335	Bischofia polycarpa	108.377	30.836
336	Bischofia polycarpa	118.78	30.9506
337	Bischofia polycarpa	106.066	29.8394
338	Bischofia polycarpa	106.291	30.3381
339	Bischofia polycarpa	109.386	24.3098
340	Bischofia polycarpa	103.958	22.5226
341	Bischofia polycarpa	100.109	23.9146
342	Bischofia polycarpa	103.235	22.7902
343	Bischofia polycarpa	103.228	23.5235
344	Bischofia polycarpa	107.031	27.6956
345	Bischofia polycarpa	107.21	27.7752
346	Bischofia polycarpa	106.68	26.5653
347	Bischofia polycarpa	106.673	26.1429
348	Bischofia polycarpa	110.4	24.8093
349	Bischofia polycarpa	110.686	25.5995
350	Bischofia polycarpa	106.402	24.4894
351	Bischofia polycarpa	108.038	24.6887
352	Bischofia polycarpa	111.28	24.8211
353	Bischofia polycarpa	114.303	25.7175
354	Bischofia polycarpa	108.778	29.5371
355	Bischofia polycarpa	101.754	26.4818
356	Bischofia polycarpa	105.898	27.1172
357	Bischofia polycarpa	106.097	30.7763
358	Bischofia polycarpa	106.646	32.8196
359	Bischofia polycarpa	108.833	32.7326
360	Bischofia polycarpa	112.133	32.048
361	Bischofia polycarpa	110.267	32.7822
362	Bischofia polycarpa	111.615	27.3465
363	Bischofia polycarpa	118.116	27.3423
364	Bischofia polycarpa	113.37	23.1311
365	Bischofia polycarpa	113.599	24.7989
366	Bischofia polycarpa	116.779	25.7095
367	Bischofia polycarpa	118.776	34.5326
368	Bischofia polycarpa	117.991	34.3417
369	Bischofia polycarpa	119.053	33.5617
370	Bischofia polycarpa	117.974	24.7628
371	Bischofia polycarpa	120.321	30.3067
372	Bischofia polycarpa	111.311	27.0011
